# Supplementary material for: A three-groups non-local model for combining heterogeneous data sources to identify genes associated with Parkinson’s disease
Source: Biometrics. 2026 May 30;82(2):ujag090. doi: 10.1093/biomtc/ujag090 (PMC13221837; doi:10.1093/biomtc/ujag090)
Supplement: ujag090_Supplemental_Files — Web Appendices, Tables, and Figures referenced in Sections 2, 3, 4, 5, and 6, as well as data and code for the simulation study, are available with this paper at the Biometrics website on Oxford Academic. Code is also available at https://github.com/twixson/three_groups_simulations. [file ujag090_supplemental_files.zip]

Archive with 2 entries (2 files):
- TG_supplement_0426.pdf
- three-groups_code.zip
